# Supplementary material for: Revascularization of Chronic Total Occlusions vs. Planned Complex Percutaneous Coronary Intervention: Long-Term Outcomes and Mortality
Source: J Clin Med. 2025 Jan 24;14(3):758. doi: 10.3390/jcm14030758 (PMC11818758; doi:10.3390/jcm14030758)
Supplement: Supplementary file 1 [file jcm-14-00758-s001.zip]

Archive with 1 entries (1 files):
- jcm-3399658-supplementary.pdf
